# Supplementary material for: The Association of PLAUR Genotype and Soluble suPAR Serum Level with COVID-19-Related Lung Damage Severity
Source: Int J Mol Sci. 2022 Dec 19;23(24):16210. doi: 10.3390/ijms232416210 (PMC9785175; doi:10.3390/ijms232416210)
Supplement: Supplementary file 1 [file ijms-23-16210-s001.zip]

Archive with 1 entries (1 files):
- ijms-2008493-supplementary.pdf
